# Supplementary material for: Restricted-Access Media Column Switching Online Solid-Phase Extraction UHPLC–MS/MS for the Determination of Seven Type B Trichothecenes in Whole-Grain Preprocessed Foods and Human Exposure Risk Assessment
Source: Toxics. 2024 May 6;12(5):336. doi: 10.3390/toxics12050336 (PMC11126074; doi:10.3390/toxics12050336)
Supplement: Supplementary file 1 [file toxics-12-00336-s001.zip]

Archive with 1 entries (1 files):
- toxics-2970983-supplementary.pdf
